# Supplementary material for: Conditionally Reprogrammed Cells from Patient-Derived Xenograft to Model Neuroendocrine Prostate Cancer Development
Source: Cells. 2020 Jun 4;9(6):1398. doi: 10.3390/cells9061398 (PMC7349646; doi:10.3390/cells9061398)
Supplement: Supplementary file 1 [file cells-09-01398-s001.zip]

Archive with 8 entries (8 files):
- Figure S1.jpg
- Figure S2.jpg
- Figure S3.jpg
- Figure S5.jpg
- Figures S4.tif
- SI.1 Python code.docx
- Table S1.xlsx
- Table S2.xlsx
