# Supplementary material for: Conditionally Reprogrammed Cells from Patient-Derived Xenograft to Model Neuroendocrine Prostate Cancer Development
Source: Cells. 2020 Jun 4;9(6):1398. doi: 10.3390/cells9061398 (PMC7349646; doi:10.3390/cells9061398)
Supplement: Supplementary file 1 [file cells-09-01398-s001.zip › Table S1.xlsx]

## Sheet: Sheet1
Table S1. Geneset used in Figure 2B.
331 CAS 12W_Down 100	331 CAS 12W_UP 100
CST2	CTSE
KLK3	HOXD11
KLK2	CYP24A1
CARTPT	TNFAIP6
CCK	CASP1
TMEFF2	FBXO39
SLC18A3	MUC5AC
MSMB	CP
CHAT	CD74
LAMP5	SAMD9L
CHRNA2	GABRP
KCNN2	NOS2
SOHLH1	HNF4A
ITIH5	PTHLH
DPP4	NR2F1
ADAM2	HOXD9
CYP4F22	KRT6A
GREM2	PIGR
SLC1A7	TP63
SLC45A3	OLFM4
KLK4	HOXB5
SLC2A3	BHLHE41
MLIP	UPK1B
ZBTB16	CDHR4
NPY	C3
SLC1A6	CEACAM5
WFDC12	NRG3
PODN	DAPP1
GLB1L3	SULT1E1
MAOB	ATP10B
CDH10	KLHL6
GRIN3A	PCDH11X
TRPM8	KCNE1
ARG2	HOXD10
PAEP	LTF
NTNG2	S100A8
WFDC5	KRT5
APOF	IRF8
PI15	RRAD
SLC2A5	SLC34A2
NTNG1	TLR1
GRM7	TRIM38
ANKRD34B	C6
EPHA5	SLC47A2
MT1G	LGALS9
NNMT	EXOC3L4
CRYBA2	ADAMTS14
BEST3	COL15A1
SFTPA2	TMEM40
TMEM26	UBD
TRPC3	FN1
SPON2	AQP10
HBQ1	CALML3
MAOA	SNCAIP
DNASE2B	CACNA2D3
SLA	USH1C
CA4	ACVRL1
TDO2	CLCA2
LPAR3	IL18
HTRA4	PRMT8
SEC14L2	HLA-DRA
HMGCS2	KRT84
LCK	PGLYRP4
MYO16	KCNN3
PGLYRP2	FGF1
RASGRP2	PDE1C
SERPINA11	DOCK10
CYP1A1	ANGPTL2
SNAI2	CDH22
MYBPC1	GBP2
CHRD	KEL
GRPR	COL17A1
ACER1	LAMA4
AGT	HRK
GNMT	MUC16
ITLN2	CCL20
IGF1	CEACAM6
SYT6	ITGAM
SLITRK1	PADI1
SOX18	APOL1
ACADL	SLC28A3
KCNQ2	ARNTL2
IL31RA	COL16A1
TBXAS1	SLC6A4
LRRC7	MATN2
STEAP4	KCNJ8
KIR3DL2	SPAG17
TRIM10	IL4I1
SALL3	BIRC3
VIM	LRRC2
CHAC2	ROS1
VWF	VWA3B
LDLR	AGPAT4
ADTRP	CDHR2
RDH11	POF1B
NKX3-1	GPA33
CA12	XAF1
IL1B	CCDC33
FOXB2	HOXB6
TCF4	FNDC1
