# Supplementary material for: Conditionally Reprogrammed Cells from Patient-Derived Xenograft to Model Neuroendocrine Prostate Cancer Development
Source: Cells. 2020 Jun 4;9(6):1398. doi: 10.3390/cells9061398 (PMC7349646; doi:10.3390/cells9061398)
Supplement: Supplementary file 1 [file cells-09-01398-s001.zip › Table S2.xlsx]

## Sheet: Sheet1
Table S2. Cancer hallmarks significantly enriched in LTL331_CR_Cells compared to LTL331_Cas_12 week as analyzed by GSEA
NAME	SIZE	ES	NES	NOM p-val	FDR q-val
HALLMARK_MYC_TARGETS_V1	200	0.64572	2.93349	0	0
HALLMARK_E2F_TARGETS	200	0.627773	2.86778	0	0
HALLMARK_OXIDATIVE_PHOSPHORYLATION	199	0.598927	2.7201	0	0
HALLMARK_G2M_CHECKPOINT	197	0.59853	2.69682	0	0
HALLMARK_MYC_TARGETS_V2	58	0.695244	2.58136	0	0
HALLMARK_MTORC1_SIGNALING	197	0.528053	2.34792	0	0
HALLMARK_DNA_REPAIR	146	0.457092	1.95844	0	0.000467533
HALLMARK_UNFOLDED_PROTEIN_RESPONSE	112	0.458624	1.93087	0	0.000409091
HALLMARK_REACTIVE_OXYGEN_SPECIES_PATHWAY	45	0.557124	1.90684	0	0.000363636
HALLMARK_ADIPOGENESIS	186	0.40671	1.80474	0	0.00186156
HALLMARK_GLYCOLYSIS	184	0.396681	1.75199	0	0.00391192
HALLMARK_HYPOXIA	181	0.370609	1.68683	0	0.00573096
HALLMARK_P53_PATHWAY	196	0.368986	1.68275	0	0.00554187
HALLMARK_MITOTIC_SPINDLE	198	0.377202	1.67319	0	0.00546745
HALLMARK_EPITHELIAL_MESENCHYMAL_TRANSITION	175	0.371191	1.61787	0	0.00962289
HALLMARK_APICAL_JUNCTION	160	0.355845	1.57038	0	0.0131004
HALLMARK_ESTROGEN_RESPONSE_LATE	186	0.338753	1.52476	0	0.0175222
HALLMARK_KRAS_SIGNALING_DN	129	0.342111	1.45349	0	0.0319028
HALLMARK_ESTROGEN_RESPONSE_EARLY	192	0.316976	1.43906	0	0.0350406
HALLMARK_COAGULATION	98	0.340527	1.38076	0.00471698	0.0512279
HALLMARK_UV_RESPONSE_UP	143	0.323535	1.38027	0.0225989	0.0492538
HALLMARK_TNFA_SIGNALING_VIA_NFKB	180	0.316719	1.37886	0	0.0475604
HALLMARK_FATTY_ACID_METABOLISM	138	0.322422	1.37405	0.0235294	0.0478409
HALLMARK_APOPTOSIS	145	0.289506	1.23259	0.0544218	0.13946
HALLMARK_IL2_STAT5_SIGNALING	168	0.274166	1.20628	0.0714286	0.166547
HALLMARK_SPERMATOGENESIS	88	0.300141	1.19464	0.0995671	0.171016
HALLMARK_XENOBIOTIC_METABOLISM	156	0.274363	1.19403	0.0921053	0.165482
